# Supplementary material for: Prediction of lncRNA-disease associations by integrating diverse heterogeneous information sources with RWR algorithm and positive pointwise mutual information
Source: BMC Bioinformatics. 2019 Feb 19;20:87. doi: 10.1186/s12859-019-2675-y (PMC6381749; doi:10.1186/s12859-019-2675-y)
Supplement: Supplementary file 5 — The top 15 predicted associated lncRNAs for breast cancer. (XLSX 9 kb) [file 12859_2019_2675_MOESM5_ESM.xlsx]

## Sheet: Sheet1
The top 15 predicted associated lncRNAs for breast cancer
LncRNA		Literatures (PMID)	Rank
Symbol	Ensembl ID
MIR17HG	ENSG00000215417	25680407	1
AL157395.1a	ENSG00000213994	without evidence	2
SNHG1	ENSG00000255717	26061048	3
CRNDE	ENSG00000245694	28469804	4
BANCR	ENSG00000278910	29565494	5
MIAT	ENSG00000225783	29345338	6
HULC	ENSG00000251164	27986124	7
CASC2	ENSG00000177640	29523222	8
DLEU2	ENSG00000231607	15072547; 26397135	9
WT1-AS	ENSG00000183242	(WT1) 25641231; 18469795	10
HOTAIRM1	ENSG00000233429	25296969	11
SNHG12	ENSG00000197989	28337281	12
SNHG5	ENSG00000203875	27919948	13
AP001528.1a	ENSG00000246523	without evidence	14
MIR155HG	ENSG00000234883	(miR-155) 28562349	15
a New lncRNA, which is without any known disease association information
