# Supplementary material for: Prediction of lncRNA-disease associations by integrating diverse heterogeneous information sources with RWR algorithm and positive pointwise mutual information
Source: BMC Bioinformatics. 2019 Feb 19;20:87. doi: 10.1186/s12859-019-2675-y (PMC6381749; doi:10.1186/s12859-019-2675-y)
Supplement: Supplementary file 6 — The top 15 predicted associated lncRNAs for stomach cancer. (XLSX 9 kb) [file 12859_2019_2675_MOESM6_ESM.xlsx]

## Sheet: Sheet1
The top 15 predicted associated lncRNAs for stomach cancer
LncRNA		Literatures (PMID)	Rank
Symbol	Ensembl ID
MIR17HG	ENSG00000215417	26837962	1
CRNDE	ENSG00000245694	28490034;29243780	2
DANCR	ENSG00000226950	29416741	3
KCNQ1OT1	ENSG00000269821	without evidence	4
SNHG1	ENSG00000255717	28754593	5
AFAP1-AS1	ENSG00000272620	28975981;28451917	6
HOTAIRM1	ENSG00000233429	without evidence	7
DLEU2	ENSG00000231607	without evidence	8
MIAT	ENSG00000225783	29540201	9
SOX2-OT	ENSG00000242808	27874951;27904704	10
MIR155HG	ENSG00000234883	(miR-155) 29247570	11
SNHG12	ENSG00000197989	29565487	12
LINC00299	ENSG00000236790	without evidence	13
LINC01816a	ENSG00000231327	28900495	14
SNHG7	ENSG00000233016	29131253	15
a New lncRNA, which is without any known disease association information
