# Supplementary material for: Prediction of lncRNA-disease associations by integrating diverse heterogeneous information sources with RWR algorithm and positive pointwise mutual information
Source: BMC Bioinformatics. 2019 Feb 19;20:87. doi: 10.1186/s12859-019-2675-y (PMC6381749; doi:10.1186/s12859-019-2675-y)
Supplement: Supplementary file 7 — The top 15 predicted associated lncRNAs for colorectal cancer. (XLSX 9 kb) [file 12859_2019_2675_MOESM7_ESM.xlsx]

## Sheet: Sheet1
The top 15 predicted associated lncRNAs for colorectal cancer
LncRNA		Literatures (PMID)	Rank
Symbol	Ensembl ID
MIR17HG	ENSG00000215417	27226732	1
FENDRR	ENSG00000268388	29565464	2
SNHG1	ENSG00000255717	29509245	3
DLEU2	ENSG00000231607	24704828	4
CYTOR	ENSG00000222041	28078002	5
SNHG12	ENSG00000197989	28225893	6
WT1-AS	ENSG00000183242	(WT1) 26406403	7
SNHG5	ENSG00000203875	28004750	8
MIR155HG	ENSG00000234883	28928816	9
LINC01816a	ENSG00000231327	without evidence	10
MIAT	ENSG00000225783	29686537	11
HCG18a	ENSG00000231074	without evidence	12
HOXA11-AS	ENSG00000240990	29050308	13
SNHG7	ENSG00000233016	without evidence	14
NORAD	ENSG00000260032	29471886	15
a New lncRNA, which is without any known disease association information
