# Supplementary material for: Prediction of lncRNA-disease associations by integrating diverse heterogeneous information sources with RWR algorithm and positive pointwise mutual information
Source: BMC Bioinformatics. 2019 Feb 19;20:87. doi: 10.1186/s12859-019-2675-y (PMC6381749; doi:10.1186/s12859-019-2675-y)
Supplement: Supplementary file 10 — The predicted lncRNA-disease associations. (TXT 180 kb) [file 12859_2019_2675_MOESM10_ESM.txt]

disease	lncRNA	rank
acquired immunodeficiency syndrome	GAS5	1
acquired immunodeficiency syndrome	MALAT1	2
acquired immunodeficiency syndrome	MIR17HG	3
acquired immunodeficiency syndrome	H19	4
acquired immunodeficiency syndrome	XIST	5
acquired immunodeficiency syndrome	ATXN8OS	6
acquired immunodeficiency syndrome	HOTAIR	7
acquired immunodeficiency syndrome	PVT1	8
acquired immunodeficiency syndrome	MEG3	9
acquired immunodeficiency syndrome	TUG1	10
acquired immunodeficiency syndrome	SNHG1	11
acquired immunodeficiency syndrome	KCNQ1OT1	12
acquired immunodeficiency syndrome	OIP5-AS1	13
acquired immunodeficiency syndrome	CDKN2B-AS1	14
acquired immunodeficiency syndrome	HCG18	15
lung adenocarcinoma	LINC00884	1
lung adenocarcinoma	RP4-545L17.11	2
lung adenocarcinoma	PVT1	3
lung adenocarcinoma	MIR17HG	4
lung adenocarcinoma	CDKN2B-AS1	5
lung adenocarcinoma	NEAT1	6
lung adenocarcinoma	TUG1	7
lung adenocarcinoma	UCA1	8
lung adenocarcinoma	XIST	9
lung adenocarcinoma	NPTN-IT1	10
lung adenocarcinoma	SOX2-OT	11
lung adenocarcinoma	HOTTIP	12
lung adenocarcinoma	LINC01133	13
lung adenocarcinoma	SNHG1	14
lung adenocarcinoma	SPRY4-IT1	15
brain glioma	MIR17HG	1
brain glioma	PVT1	2
brain glioma	UCA1	3
brain glioma	BANCR	4
brain glioma	XIST	5
brain glioma	JHDM1D-AS1	6
brain glioma	PRR34-AS1	7
brain glioma	ESRG	8
brain glioma	DANCR	9
brain glioma	SNHG1	10
brain glioma	DLEU2	11
brain glioma	LPP-AS2	12
brain glioma	LINC01503	13
brain glioma	LINC02185	14
brain glioma	SNHG12	15
nasopharynx carcinoma	GAS5	1
nasopharynx carcinoma	PVT1	2
nasopharynx carcinoma	TUG1	3
nasopharynx carcinoma	UCA1	4
nasopharynx carcinoma	SPRY4-IT1	5
nasopharynx carcinoma	MIR17HG	6
nasopharynx carcinoma	BANCR	7
nasopharynx carcinoma	HOTTIP	8
nasopharynx carcinoma	PRR34-AS1	9
nasopharynx carcinoma	LINC01220	10
nasopharynx carcinoma	LINC02092	11
nasopharynx carcinoma	LINC01816	12
nasopharynx carcinoma	KCNQ1OT1	13
nasopharynx carcinoma	RP11-356J5.12	14
nasopharynx carcinoma	SNHG1	15
atherosclerosis	MALAT1	1
atherosclerosis	HOTAIR	2
atherosclerosis	MEG3	3
atherosclerosis	MIR17HG	4
atherosclerosis	GAS5	5
atherosclerosis	PVT1	6
atherosclerosis	NEAT1	7
atherosclerosis	KCNQ1OT1	8
atherosclerosis	ESRG	9
atherosclerosis	UCA1	10
atherosclerosis	XIST	11
atherosclerosis	MIAT	12
atherosclerosis	DLEU2	13
atherosclerosis	MIR155HG	14
atherosclerosis	CRNDE	15
cancer	SNHG5	1
cancer	FLJ37035	2
cancer	RP11-546K22.3	3
cancer	FTX	4
cancer	SNHG7	5
cancer	HCG18	6
cancer	SNHG11	7
cancer	HCG11	8
cancer	SNHG6	9
cancer	OLMALINC	10
cancer	LINC00339	11
cancer	JPX	12
cancer	TP53TG1	13
cancer	LINC01816	14
cancer	MAPKAPK5-AS1	15
prostate cancer	XIST	1
prostate cancer	MIR17HG	2
prostate cancer	SNHG1	3
prostate cancer	CRNDE	4
prostate cancer	DLEU2	5
prostate cancer	HCP5	6
prostate cancer	SOX2-OT	7
prostate cancer	ZFAS1	8
prostate cancer	SNHG12	9
prostate cancer	CASC2	10
prostate cancer	CYTOR	11
prostate cancer	MIR155HG	12
prostate cancer	WT1-AS	13
prostate cancer	HCG18	14
prostate cancer	SNHG7	15
autosomal dominant cerebellar ataxia	XIST	1
autosomal dominant cerebellar ataxia	RP11-166N6.2	2
autosomal dominant cerebellar ataxia	C21orf62-AS1	3
autosomal dominant cerebellar ataxia	CFAP44-AS1	4
autosomal dominant cerebellar ataxia	LHFPL3-AS2	5
autosomal dominant cerebellar ataxia	LINC00351	6
autosomal dominant cerebellar ataxia	LINC01094	7
autosomal dominant cerebellar ataxia	LINC01192	8
autosomal dominant cerebellar ataxia	RP11-372E1.4	9
autosomal dominant cerebellar ataxia	AP001604.3	10
autosomal dominant cerebellar ataxia	RP11-278H7.1	11
autosomal dominant cerebellar ataxia	FER1L6-AS1	12
autosomal dominant cerebellar ataxia	LINC00924	13
autosomal dominant cerebellar ataxia	LINC00922	14
autosomal dominant cerebellar ataxia	LINC00923	15
Alzheimer's disease	AC083843.4	1
Alzheimer's disease	HCG11	2
Alzheimer's disease	RP11-546K22.3	3
Alzheimer's disease	DARS-AS1	4
Alzheimer's disease	RP11-333I13.1	5
Alzheimer's disease	DCTN1-AS1	6
Alzheimer's disease	LINC01715	7
Alzheimer's disease	RP5-826L7.1	8
Alzheimer's disease	RP11-87F15.2	9
Alzheimer's disease	MEG3	10
Alzheimer's disease	RP11-392O17.2	11
Alzheimer's disease	RP11-429P3.3	12
Alzheimer's disease	RP11-356I2.4	13
Alzheimer's disease	RP11-472M19.2	14
Alzheimer's disease	LINC02062	15
melanoma	FENDRR	1
melanoma	MEG3	2
melanoma	CRNDE	3
melanoma	RP11-46I1.1	4
melanoma	RP3-406P24.3	5
melanoma	RP11-271C24.2	6
melanoma	MIR17HG	7
melanoma	PVT1	8
melanoma	RP11-392O17.2	9
melanoma	NEAT1	10
melanoma	XIST	11
melanoma	HOTTIP	12
melanoma	SNHG1	13
melanoma	CCAT2	14
melanoma	KCNQ1OT1	15
non-small cell lung carcinoma	MIR17HG	1
non-small cell lung carcinoma	CRNDE	2
non-small cell lung carcinoma	SOX2-OT	3
non-small cell lung carcinoma	PRR34-AS1	4
non-small cell lung carcinoma	HULC	5
non-small cell lung carcinoma	KCNQ1OT1	6
non-small cell lung carcinoma	CASC2	7
non-small cell lung carcinoma	MIAT	8
non-small cell lung carcinoma	LINC02185	9
non-small cell lung carcinoma	DANCR	10
non-small cell lung carcinoma	WT1-AS	11
non-small cell lung carcinoma	DLEU2	12
non-small cell lung carcinoma	SNHG12	13
non-small cell lung carcinoma	RP11-104L21.2	14
non-small cell lung carcinoma	MIR155HG	15
osteosarcoma	GAS5	1
osteosarcoma	CRNDE	2
osteosarcoma	PVT1	3
osteosarcoma	NEAT1	4
osteosarcoma	XIST	5
osteosarcoma	MIR155HG	6
osteosarcoma	EWSAT1	7
osteosarcoma	SNHG1	8
osteosarcoma	DLEU2	9
osteosarcoma	CASC2	10
osteosarcoma	ZFAS1	11
osteosarcoma	WT1-AS	12
osteosarcoma	MIAT	13
osteosarcoma	HOTAIRM1	14
osteosarcoma	KCNQ1OT1	15
breast cancer	MIR17HG	1
breast cancer	RP11-414H17.5	2
breast cancer	SNHG1	3
breast cancer	CRNDE	4
breast cancer	BANCR	5
breast cancer	MIAT	6
breast cancer	HULC	7
breast cancer	CASC2	8
breast cancer	DLEU2	9
breast cancer	WT1-AS	10
breast cancer	HOTAIRM1	11
breast cancer	SNHG12	12
breast cancer	SNHG5	13
breast cancer	RP11-736K20.6	14
breast cancer	MIR155HG	15
Huntington's disease	CDKN2B-AS1	1
Huntington's disease	MALAT1	2
Huntington's disease	H19	3
Huntington's disease	MIAT	4
Huntington's disease	MIR17HG	5
Huntington's disease	MCHR2-AS1	6
Huntington's disease	PVT1	7
Huntington's disease	LINC01551	8
Huntington's disease	FAM181A-AS1	9
Huntington's disease	HOTAIR	10
Huntington's disease	GAS5	11
Huntington's disease	ATXN8OS	12
Huntington's disease	STX17-AS1	13
Huntington's disease	XIST	14
Huntington's disease	SLC6A1-AS1	15
psychotic disorder	PWAR4	1
psychotic disorder	CDKN2A-AS1	2
psychotic disorder	MEG3	3
psychotic disorder	H19	4
psychotic disorder	CDKN2B-AS1	5
psychotic disorder	HAR1B	6
psychotic disorder	SNHG11	7
psychotic disorder	TP53TG1	8
psychotic disorder	PVT1	9
psychotic disorder	PCA3	10
psychotic disorder	MALAT1	11
psychotic disorder	STX17-AS1	12
psychotic disorder	HTT-AS	13
psychotic disorder	LINC00636	14
psychotic disorder	ZBED5-AS1	15
schizophrenia	MCHR2-AS1	1
schizophrenia	PWAR4	2
schizophrenia	MEG3	3
schizophrenia	CDKN2A-AS1	4
schizophrenia	CDKN2B-AS1	5
schizophrenia	H19	6
schizophrenia	MALAT1	7
schizophrenia	PVT1	8
schizophrenia	TUG1	9
schizophrenia	TP53TG1	10
schizophrenia	NEAT1	11
schizophrenia	HOTAIR	12
schizophrenia	GAS5	13
schizophrenia	LINC00299	14
schizophrenia	MIR17HG	15
obesity	PCA3	1
obesity	CDKN2B-AS1	2
obesity	MEG3	3
obesity	PVT1	4
obesity	MALAT1	5
obesity	STX17-AS1	6
obesity	HYMAI	7
obesity	ZBED5-AS1	8
obesity	HTT-AS	9
obesity	C8orf31	10
obesity	LINC00636	11
obesity	C7orf69	12
obesity	RP11-749H17.1	13
obesity	RP4-799P18.4	14
obesity	LINC01115	15
urinary bladder cancer	FENDRR	1
urinary bladder cancer	CRNDE	2
urinary bladder cancer	MIR17HG	3
urinary bladder cancer	HOTTIP	4
urinary bladder cancer	SNHG1	5
urinary bladder cancer	KCNQ1OT1	6
urinary bladder cancer	DANCR	7
urinary bladder cancer	HULC	8
urinary bladder cancer	DLEU2	9
urinary bladder cancer	CCAT1	10
urinary bladder cancer	ZFAS1	11
urinary bladder cancer	MIR155HG	12
urinary bladder cancer	CASC2	13
urinary bladder cancer	SNHG12	14
urinary bladder cancer	CYTOR	15
testicular cancer	H19	1
testicular cancer	MALAT1	2
testicular cancer	TUG1	3
testicular cancer	NEAT1	4
testicular cancer	MEG3	5
testicular cancer	HOTAIR	6
testicular cancer	GAS5	7
testicular cancer	CDKN2B-AS1	8
testicular cancer	PVT1	9
testicular cancer	MIR17HG	10
testicular cancer	SNHG1	11
testicular cancer	WT1-AS	12
testicular cancer	PCA3	13
testicular cancer	UCA1	14
testicular cancer	DANCR	15
blepharophimosis	RP11-575F12.2	1
blepharophimosis	AL022344.5	2
blepharophimosis	RP11-461L18.1	3
blepharophimosis	RP11-486M23.2	4
blepharophimosis	CTD-2050I18.1	5
blepharophimosis	LINC00392	6
blepharophimosis	MACC1-AS1	7
blepharophimosis	RP11-385M4.1	8
blepharophimosis	AC013727.1	9
blepharophimosis	TCF7L1-IT1	10
blepharophimosis	RP4-683M8.2	11
blepharophimosis	AC006116.19	12
blepharophimosis	AP001057.1	13
blepharophimosis	RP11-589C21.5	14
blepharophimosis	RP11-350F16.2	15
endometrial cancer	H19	1
endometrial cancer	PVT1	2
endometrial cancer	TUG1	3
endometrial cancer	MIR17HG	4
endometrial cancer	SPRY4-IT1	5
endometrial cancer	BANCR	6
endometrial cancer	SLC6A1-AS1	7
endometrial cancer	XIST	8
endometrial cancer	HLTF-AS1	9
endometrial cancer	RP11-22C11.2	10
endometrial cancer	RP11-389J22.1	11
endometrial cancer	LDLRAD4-AS1	12
endometrial cancer	EFCAB6-AS1	13
endometrial cancer	RP11-178F10.1	14
endometrial cancer	CPEB2-AS1	15
esophageal basaloid squamous cell carcinoma	FENDRR	1
esophageal basaloid squamous cell carcinoma	PVT1	2
esophageal basaloid squamous cell carcinoma	CRNDE	3
esophageal basaloid squamous cell carcinoma	GAS5	4
esophageal basaloid squamous cell carcinoma	XIST	5
esophageal basaloid squamous cell carcinoma	MIR17HG	6
esophageal basaloid squamous cell carcinoma	HOTTIP	7
esophageal basaloid squamous cell carcinoma	HULC	8
esophageal basaloid squamous cell carcinoma	ZFAS1	9
esophageal basaloid squamous cell carcinoma	LINC01816	10
esophageal basaloid squamous cell carcinoma	DANCR	11
esophageal basaloid squamous cell carcinoma	SNHG1	12
esophageal basaloid squamous cell carcinoma	WT1-AS	13
esophageal basaloid squamous cell carcinoma	CCAT1	14
esophageal basaloid squamous cell carcinoma	KCNQ1OT1	15
colorectal cancer	MIR17HG	1
colorectal cancer	FENDRR	2
colorectal cancer	SNHG1	3
colorectal cancer	DLEU2	4
colorectal cancer	CYTOR	5
colorectal cancer	SNHG12	6
colorectal cancer	MIR155HG	7
colorectal cancer	SNHG5	8
colorectal cancer	WT1-AS	9
colorectal cancer	MIAT	10
colorectal cancer	LINC01816	11
colorectal cancer	HCG18	12
colorectal cancer	HOXA11-AS	13
colorectal cancer	SNHG7	14
colorectal cancer	NORAD	15
stomach cancer	MIR17HG	1
stomach cancer	CRNDE	2
stomach cancer	DANCR	3
stomach cancer	KCNQ1OT1	4
stomach cancer	SNHG1	5
stomach cancer	AFAP1-AS1	6
stomach cancer	HOTAIRM1	7
stomach cancer	DLEU2	8
stomach cancer	MIAT	9
stomach cancer	SOX2-OT	10
stomach cancer	MIR155HG	11
stomach cancer	SNHG12	12
stomach cancer	LINC00299	13
stomach cancer	LINC01816	14
stomach cancer	SNHG7	15
acute lymphocytic leukemia	DLGAP2	1
acute lymphocytic leukemia	LINC01628	2
acute lymphocytic leukemia	MEG3	3
acute lymphocytic leukemia	PVT1	4
acute lymphocytic leukemia	MIR17HG	5
acute lymphocytic leukemia	HOTAIR	6
acute lymphocytic leukemia	H19	7
acute lymphocytic leukemia	DLEU2	8
acute lymphocytic leukemia	MALAT1	9
acute lymphocytic leukemia	NEAT1	10
acute lymphocytic leukemia	TUG1	11
acute lymphocytic leukemia	GAS5	12
acute lymphocytic leukemia	MIR99AHG	13
acute lymphocytic leukemia	MIR100HG	14
acute lymphocytic leukemia	PISRT1	15
aortic aneurysm	ZFAT-AS1	1
aortic aneurysm	RP11-936I5.1	2
aortic aneurysm	CTC-348L5.1	3
aortic aneurysm	NEGR1-IT1	4
aortic aneurysm	OSTM1-AS1	5
aortic aneurysm	RP11-121G22.3	6
aortic aneurysm	RP11-655C2.3	7
aortic aneurysm	RP11-697E22.2	8
aortic aneurysm	RP11-429P3.3	9
aortic aneurysm	CTD-2291D10.4	10
aortic aneurysm	RP5-1063M23.2	11
aortic aneurysm	RP11-340I6.8	12
aortic aneurysm	RP11-275H4.1	13
aortic aneurysm	RP1-151F17.1	14
aortic aneurysm	AP002856.5	15
basal cell carcinoma	H19	1
basal cell carcinoma	MALAT1	2
basal cell carcinoma	MEG3	3
basal cell carcinoma	PVT1	4
basal cell carcinoma	HOTAIR	5
basal cell carcinoma	GAS5	6
basal cell carcinoma	TUG1	7
basal cell carcinoma	MIR17HG	8
basal cell carcinoma	MIR100HG	9
basal cell carcinoma	BCYRN1	10
basal cell carcinoma	PICSAR	11
basal cell carcinoma	HAND2-AS1	12
basal cell carcinoma	LINC00467	13
basal cell carcinoma	NEAT1	14
basal cell carcinoma	NBAT1	15
arteriosclerotic cardiovascular disease	ZFAT-AS1	1
arteriosclerotic cardiovascular disease	RP11-936I5.1	2
arteriosclerotic cardiovascular disease	CTC-348L5.1	3
arteriosclerotic cardiovascular disease	NEGR1-IT1	4
arteriosclerotic cardiovascular disease	OSTM1-AS1	5
arteriosclerotic cardiovascular disease	RP11-121G22.3	6
arteriosclerotic cardiovascular disease	RP11-655C2.3	7
arteriosclerotic cardiovascular disease	RP11-697E22.2	8
arteriosclerotic cardiovascular disease	RP11-429P3.3	9
arteriosclerotic cardiovascular disease	CTD-2291D10.4	10
arteriosclerotic cardiovascular disease	RP5-1063M23.2	11
arteriosclerotic cardiovascular disease	RP11-340I6.8	12
arteriosclerotic cardiovascular disease	RP11-275H4.1	13
arteriosclerotic cardiovascular disease	MALAT1	14
arteriosclerotic cardiovascular disease	RP1-151F17.1	15
coronary artery disease	MALAT1	1
coronary artery disease	MEG3	2
coronary artery disease	GAS5	3
coronary artery disease	HOTAIR	4
coronary artery disease	TUG1	5
coronary artery disease	NEAT1	6
coronary artery disease	PVT1	7
coronary artery disease	XIST	8
coronary artery disease	SNHG1	9
coronary artery disease	ESRG	10
coronary artery disease	HCG18	11
coronary artery disease	DLEU2	12
coronary artery disease	SNHG12	13
coronary artery disease	SNHG7	14
coronary artery disease	DANCR	15
diabetes mellitus	H19	1
diabetes mellitus	HOTAIR	2
diabetes mellitus	GAS5	3
diabetes mellitus	KCNQ1OT1	4
diabetes mellitus	NEAT1	5
diabetes mellitus	MIR17HG	6
diabetes mellitus	XIST	7
diabetes mellitus	SNHG11	8
diabetes mellitus	SNHG1	9
diabetes mellitus	MIAT	10
diabetes mellitus	PCA3	11
diabetes mellitus	PCGEM1	12
diabetes mellitus	UCA1	13
diabetes mellitus	MCHR2-AS1	14
diabetes mellitus	DANCR	15
endometriosis	PVT1	1
endometriosis	MALAT1	2
endometriosis	HOTAIR	3
endometriosis	MIR17HG	4
endometriosis	MEG3	5
endometriosis	GAS5	6
endometriosis	NEAT1	7
endometriosis	TUG1	8
endometriosis	XIST	9
endometriosis	KCNQ1OT1	10
endometriosis	SNHG1	11
endometriosis	HCG18	12
endometriosis	SNHG12	13
endometriosis	NORAD	14
endometriosis	CRNDE	15
intracranial aneurysm	H19	1
intracranial aneurysm	MIR17HG	2
intracranial aneurysm	MEG3	3
intracranial aneurysm	HOTAIR	4
intracranial aneurysm	PICSAR	5
intracranial aneurysm	MALAT1	6
intracranial aneurysm	MIAT	7
intracranial aneurysm	GAS5	8
intracranial aneurysm	KCNQ1OT1	9
intracranial aneurysm	PVT1	10
intracranial aneurysm	WT1-AS	11
intracranial aneurysm	UCA1	12
intracranial aneurysm	TUG1	13
intracranial aneurysm	TP53COR1	14
intracranial aneurysm	SOX2-OT	15
cerebrovascular disease	H19	1
cerebrovascular disease	MALAT1	2
cerebrovascular disease	MIR17HG	3
cerebrovascular disease	MIAT	4
cerebrovascular disease	GAS5	5
cerebrovascular disease	PVT1	6
cerebrovascular disease	TUG1	7
cerebrovascular disease	UCA1	8
cerebrovascular disease	NEAT1	9
cerebrovascular disease	WT1-AS	10
cerebrovascular disease	PICSAR	11
cerebrovascular disease	KCNQ1OT1	12
cerebrovascular disease	SOX2-OT	13
cerebrovascular disease	HOTTIP	14
cerebrovascular disease	CRNDE	15
leukemia	MALAT1	1
leukemia	GAS5	2
leukemia	TUG1	3
leukemia	CRNDE	4
leukemia	HULC	5
leukemia	MIAT	6
leukemia	DANCR	7
leukemia	SNHG1	8
leukemia	HOTTIP	9
leukemia	SNHG5	10
leukemia	SNHG12	11
leukemia	ZFAS1	12
leukemia	XIST	13
leukemia	CASC2	14
leukemia	HCG18	15
myocardial infarction	H19	1
myocardial infarction	MEG3	2
myocardial infarction	MALAT1	3
myocardial infarction	GAS5	4
myocardial infarction	TUG1	5
myocardial infarction	NEAT1	6
myocardial infarction	HOTAIR	7
myocardial infarction	PVT1	8
myocardial infarction	ESRG	9
myocardial infarction	XIST	10
myocardial infarction	SNHG1	11
myocardial infarction	HCG18	12
myocardial infarction	DLEU2	13
myocardial infarction	SNHG12	14
myocardial infarction	TP53COR1	15
type 2 diabetes mellitus	H19	1
type 2 diabetes mellitus	MALAT1	2
type 2 diabetes mellitus	HYMAI	3
type 2 diabetes mellitus	HOTAIR	4
type 2 diabetes mellitus	KCNQ1OT1	5
type 2 diabetes mellitus	TUG1	6
type 2 diabetes mellitus	NEAT1	7
type 2 diabetes mellitus	MIR17HG	8
type 2 diabetes mellitus	MIAT	9
type 2 diabetes mellitus	SNHG11	10
type 2 diabetes mellitus	IGF2-AS	11
type 2 diabetes mellitus	DLEU2	12
type 2 diabetes mellitus	SNHG1	13
type 2 diabetes mellitus	PCA3	14
type 2 diabetes mellitus	PCGEM1	15
ovarian cancer	MIR17HG	1
ovarian cancer	AC083843.4	2
ovarian cancer	RP11-546K22.3	3
ovarian cancer	RP11-333I13.1	4
ovarian cancer	LINC01715	5
ovarian cancer	RP5-826L7.1	6
ovarian cancer	HOTTIP	7
ovarian cancer	SNHG1	8
ovarian cancer	SNHG12	9
ovarian cancer	CASC2	10
ovarian cancer	DLEU2	11
ovarian cancer	KCNQ1OT1	12
ovarian cancer	SPRY4-IT1	13
ovarian cancer	DANCR	14
ovarian cancer	ZFAS1	15
idiopathic scoliosis	STEAP3-AS1	1
idiopathic scoliosis	AP003068.9	2
idiopathic scoliosis	RP11-456K23.1	3
idiopathic scoliosis	AC004257.1	4
idiopathic scoliosis	ZNF32-AS1	5
idiopathic scoliosis	RP11-350J20.5	6
idiopathic scoliosis	L34079.3	7
idiopathic scoliosis	CTC-215O4.4	8
idiopathic scoliosis	RP1-27K12.4	9
idiopathic scoliosis	TAB3-AS1	10
idiopathic scoliosis	RP11-240L7.4	11
idiopathic scoliosis	RP11-535C21.3	12
idiopathic scoliosis	RP11-677M14.2	13
idiopathic scoliosis	AL161668.5	14
idiopathic scoliosis	RP11-298J20.3	15
hereditary hemorrhagic telangiectasia	LINC01220	1
hereditary hemorrhagic telangiectasia	CDKN2B-AS1	2
hereditary hemorrhagic telangiectasia	MIR17HG	3
hereditary hemorrhagic telangiectasia	TUG1	4
hereditary hemorrhagic telangiectasia	RP11-6N17.4	5
hereditary hemorrhagic telangiectasia	MEG3	6
hereditary hemorrhagic telangiectasia	NEAT1	7
hereditary hemorrhagic telangiectasia	HAR1A	8
hereditary hemorrhagic telangiectasia	RP11-736K20.6	9
hereditary hemorrhagic telangiectasia	RP4-575N6.4	10
hereditary hemorrhagic telangiectasia	H19	11
hereditary hemorrhagic telangiectasia	GAS5	12
hereditary hemorrhagic telangiectasia	PVT1	13
hereditary hemorrhagic telangiectasia	LINC01816	14
hereditary hemorrhagic telangiectasia	RP11-384L8.1	15
embryonal carcinoma	LINC01556	1
embryonal carcinoma	CDKN2B-AS1	2
embryonal carcinoma	HOTAIR	3
embryonal carcinoma	MIR17HG	4
embryonal carcinoma	MEG3	5
embryonal carcinoma	MALAT1	6
embryonal carcinoma	NEAT1	7
embryonal carcinoma	GAS5	8
embryonal carcinoma	KCNQ1OT1	9
embryonal carcinoma	TUG1	10
embryonal carcinoma	PVT1	11
embryonal carcinoma	LINC00472	12
embryonal carcinoma	MIAT	13
embryonal carcinoma	HOTTIP	14
embryonal carcinoma	UCA1	15
hypersensitivity reaction type II disease	RP11-936I5.1	1
hypersensitivity reaction type II disease	HIF1A-AS1	2
hypersensitivity reaction type II disease	RP11-121G22.3	3
hypersensitivity reaction type II disease	CTC-348L5.1	4
hypersensitivity reaction type II disease	OSTM1-AS1	5
hypersensitivity reaction type II disease	RP11-655C2.3	6
hypersensitivity reaction type II disease	RP11-697E22.2	7
hypersensitivity reaction type II disease	NEGR1-IT1	8
hypersensitivity reaction type II disease	RP11-429P3.3	9
hypersensitivity reaction type II disease	CTD-2291D10.4	10
hypersensitivity reaction type II disease	RP5-1063M23.2	11
hypersensitivity reaction type II disease	RP11-340I6.8	12
hypersensitivity reaction type II disease	RP11-275H4.1	13
hypersensitivity reaction type II disease	AP002856.5	14
hypersensitivity reaction type II disease	CTD-2145A24.4	15
mature B-cell neoplasm	MIR17HG	1
mature B-cell neoplasm	H19	2
mature B-cell neoplasm	MEG3	3
mature B-cell neoplasm	NEAT1	4
mature B-cell neoplasm	CDKN2B-AS1	5
mature B-cell neoplasm	DLEU2	6
mature B-cell neoplasm	SNHG1	7
mature B-cell neoplasm	XIST	8
mature B-cell neoplasm	MIR99AHG	9
mature B-cell neoplasm	UCA1	10
mature B-cell neoplasm	SNHG5	11
mature B-cell neoplasm	DANCR	12
mature B-cell neoplasm	HULC	13
mature B-cell neoplasm	SNHG12	14
mature B-cell neoplasm	HOTAIRM1	15
kidney cancer	XIST	1
kidney cancer	NEAT1	2
kidney cancer	MIR17HG	3
kidney cancer	SNHG1	4
kidney cancer	HOTTIP	5
kidney cancer	MIAT	6
kidney cancer	DLEU2	7
kidney cancer	HCG18	8
kidney cancer	SNHG12	9
kidney cancer	DANCR	10
kidney cancer	SNHG7	11
kidney cancer	CYTOR	12
kidney cancer	ZFAS1	13
kidney cancer	ZFAT-AS1	14
kidney cancer	CASC2	15
lymphoma	H19	1
lymphoma	MEG3	2
lymphoma	NEAT1	3
lymphoma	CDKN2B-AS1	4
lymphoma	UCA1	5
lymphoma	MIR99AHG	6
lymphoma	SNHG1	7
lymphoma	XIST	8
lymphoma	WT1-AS	9
lymphoma	HOTAIRM1	10
lymphoma	DANCR	11
lymphoma	SNHG12	12
lymphoma	HCG18	13
lymphoma	CRNDE	14
lymphoma	ZFAS1	15
systemic lupus erythematosus	MALAT1	1
systemic lupus erythematosus	H19	2
systemic lupus erythematosus	HOTAIR	3
systemic lupus erythematosus	PVT1	4
systemic lupus erythematosus	MIR17HG	5
systemic lupus erythematosus	TUG1	6
systemic lupus erythematosus	SNHG1	7
systemic lupus erythematosus	XIST	8
systemic lupus erythematosus	DANCR	9
systemic lupus erythematosus	CDKN2B-AS1	10
systemic lupus erythematosus	MEG3	11
systemic lupus erythematosus	HCG18	12
systemic lupus erythematosus	SNHG12	13
systemic lupus erythematosus	SNHG5	14
systemic lupus erythematosus	DLEU2	15
cervical cancer	NEAT1	1
cervical cancer	TUG1	2
cervical cancer	MIR17HG	3
cervical cancer	UCA1	4
cervical cancer	XIST	5
cervical cancer	LINC01816	6
cervical cancer	AC083843.4	7
cervical cancer	PRR34-AS1	8
cervical cancer	LINC01220	9
cervical cancer	SNHG12	10
cervical cancer	HOTTIP	11
cervical cancer	SNHG1	12
cervical cancer	CASC2	13
cervical cancer	RP11-356J5.12	14
cervical cancer	CRNDE	15
choriocarcinoma	CTD-2008L17.2	1
choriocarcinoma	MALAT1	2
choriocarcinoma	RP11-356I2.4	3
choriocarcinoma	LIX1L-AS1	4
choriocarcinoma	MIR34AHG	5
choriocarcinoma	SNHG15	6
choriocarcinoma	HOTAIR	7
choriocarcinoma	RP11-950C14.7	8
choriocarcinoma	AC083843.1	9
choriocarcinoma	CTD-2031P19.5	10
choriocarcinoma	AC010226.4	11
choriocarcinoma	RP11-872D17.4	12
choriocarcinoma	CCDC183-AS1	13
choriocarcinoma	AC107081.5	14
choriocarcinoma	RP11-290F5.2	15
colon cancer	LINC01220	1
colon cancer	LINC01816	2
colon cancer	AC083843.4	3
colon cancer	RP11-546K22.3	4
colon cancer	LINC01715	5
colon cancer	RP11-333I13.1	6
colon cancer	CDKN2B-AS1	7
colon cancer	GAS5	8
colon cancer	RP5-826L7.1	9
colon cancer	NEAT1	10
colon cancer	PVT1	11
colon cancer	SPRY4-IT1	12
colon cancer	BANCR	13
colon cancer	MIR17HG	14
colon cancer	XIST	15
brain glioblastoma multiforme	MEG3	1
brain glioblastoma multiforme	MIR17HG	2
brain glioblastoma multiforme	GAS5	3
brain glioblastoma multiforme	NEAT1	4
brain glioblastoma multiforme	CDKN2B-AS1	5
brain glioblastoma multiforme	PVT1	6
brain glioblastoma multiforme	KCNQ1OT1	7
brain glioblastoma multiforme	SNHG1	8
brain glioblastoma multiforme	OIP5-AS1	9
brain glioblastoma multiforme	NORAD	10
brain glioblastoma multiforme	HCG18	11
brain glioblastoma multiforme	UCA1	12
brain glioblastoma multiforme	FGD5-AS1	13
brain glioblastoma multiforme	ESRG	14
brain glioblastoma multiforme	DLEU2	15
hepatocellular carcinoma	LINC01220	1
hepatocellular carcinoma	CRNDE	2
hepatocellular carcinoma	FENDRR	3
hepatocellular carcinoma	MID1IP1-AS1	4
hepatocellular carcinoma	DLEU2	5
hepatocellular carcinoma	CASC2	6
hepatocellular carcinoma	SNHG5	7
hepatocellular carcinoma	SNHG12	8
hepatocellular carcinoma	MIAT	9
hepatocellular carcinoma	MIR155HG	10
hepatocellular carcinoma	HOTAIRM1	11
hepatocellular carcinoma	LINC00598	12
hepatocellular carcinoma	HCG18	13
hepatocellular carcinoma	SNHG7	14
hepatocellular carcinoma	HOXA11-AS	15
infertility	MALAT1	1
infertility	PVT1	2
infertility	GAS5	3
infertility	KCNQ1OT1	4
infertility	CDKN2B-AS1	5
infertility	HOTAIR	6
infertility	MEG3	7
infertility	TUG1	8
infertility	DANCR	9
infertility	MIR17HG	10
infertility	SNHG1	11
infertility	XIST	12
infertility	HCG18	13
infertility	SNHG7	14
infertility	SNHG12	15
liver cancer	MIAT	1
liver cancer	DLEU2	2
liver cancer	SNHG12	3
liver cancer	CRNDE	4
liver cancer	CASC2	5
liver cancer	MIR155HG	6
liver cancer	HOTAIRM1	7
liver cancer	SNHG5	8
liver cancer	HCG18	9
liver cancer	SNHG7	10
liver cancer	FTX	11
liver cancer	LINC01816	12
liver cancer	BANCR	13
liver cancer	LINC00299	14
liver cancer	JPX	15
lung cancer	CRNDE	1
lung cancer	DANCR	2
lung cancer	KCNQ1OT1	3
lung cancer	ZFAS1	4
lung cancer	SNHG12	5
lung cancer	MIAT	6
lung cancer	DLEU2	7
lung cancer	HULC	8
lung cancer	CYTOR	9
lung cancer	WT1-AS	10
lung cancer	SNHG5	11
lung cancer	MIR155HG	12
lung cancer	HOTAIRM1	13
lung cancer	LINC01816	14
lung cancer	HCG18	15
medulloblastoma	HOTAIR	1
medulloblastoma	MALAT1	2
medulloblastoma	CDKN2B-AS1	3
medulloblastoma	GAS5	4
medulloblastoma	MEG3	5
medulloblastoma	NEAT1	6
medulloblastoma	PVT1	7
medulloblastoma	TUG1	8
medulloblastoma	MIR155HG	9
medulloblastoma	XIST	10
medulloblastoma	DLEU2	11
medulloblastoma	KCNQ1OT1	12
medulloblastoma	HCG18	13
medulloblastoma	SNHG1	14
medulloblastoma	SNHG12	15
meningioma	MALAT1	1
meningioma	HOTAIR	2
meningioma	CDKN2B-AS1	3
meningioma	PVT1	4
meningioma	MIR17HG	5
meningioma	NEAT1	6
meningioma	KCNQ1OT1	7
meningioma	TUG1	8
meningioma	GAS5	9
meningioma	MIAT	10
meningioma	XIST	11
meningioma	WT1-AS	12
meningioma	HOTTIP	13
meningioma	HCG18	14
meningioma	SNHG1	15
neuroblastoma	CDKN2B-AS1	1
neuroblastoma	HOTAIR	2
neuroblastoma	NEAT1	3
neuroblastoma	GAS5	4
neuroblastoma	TUG1	5
neuroblastoma	MIR17HG	6
neuroblastoma	XIST	7
neuroblastoma	UCA1	8
neuroblastoma	KCNQ1OT1	9
neuroblastoma	SNHG12	10
neuroblastoma	DLEU2	11
neuroblastoma	HOTTIP	12
neuroblastoma	CRNDE	13
neuroblastoma	HCG18	14
neuroblastoma	SPRY4-IT1	15
pituitary adenoma	NEAT1	1
pituitary adenoma	GAS5	2
pituitary adenoma	CDKN2B-AS1	3
pituitary adenoma	PVT1	4
pituitary adenoma	TUG1	5
pituitary adenoma	MIR17HG	6
pituitary adenoma	XIST	7
pituitary adenoma	KCNQ1OT1	8
pituitary adenoma	SNHG1	9
pituitary adenoma	UCA1	10
pituitary adenoma	HCG18	11
pituitary adenoma	MIAT	12
pituitary adenoma	HOTTIP	13
pituitary adenoma	SNHG12	14
pituitary adenoma	DLEU2	15
Prader-Willi syndrome	XIST	1
Prader-Willi syndrome	NRON	2
Prader-Willi syndrome	KCNQ1OT1	3
Prader-Willi syndrome	MEG3	4
Prader-Willi syndrome	MALAT1	5
Prader-Willi syndrome	HLA-F-AS1	6
Prader-Willi syndrome	MESTIT1	7
Prader-Willi syndrome	HOTAIR	8
Prader-Willi syndrome	NEAT1	9
Prader-Willi syndrome	GAS5	10
Prader-Willi syndrome	TUG1	11
Prader-Willi syndrome	CDKN2B-AS1	12
Prader-Willi syndrome	MIR17HG	13
Prader-Willi syndrome	NORAD	14
Prader-Willi syndrome	PVT1	15
pre-eclampsia	CDKN2B-AS1	1
pre-eclampsia	MEG3	2
pre-eclampsia	GAS5	3
pre-eclampsia	NEAT1	4
pre-eclampsia	TUG1	5
pre-eclampsia	PVT1	6
pre-eclampsia	MIR17HG	7
pre-eclampsia	XIST	8
pre-eclampsia	KCNQ1OT1	9
pre-eclampsia	SNHG1	10
pre-eclampsia	UCA1	11
pre-eclampsia	HCG18	12
pre-eclampsia	HOTTIP	13
pre-eclampsia	CCAT2	14
pre-eclampsia	SNHG12	15
Silver-Russell syndrome	XIST	1
Silver-Russell syndrome	NRON	2
Silver-Russell syndrome	SNHG14	3
Silver-Russell syndrome	MALAT1	4
Silver-Russell syndrome	HOTAIR	5
Silver-Russell syndrome	NEAT1	6
Silver-Russell syndrome	CDKN2B-AS1	7
Silver-Russell syndrome	GAS5	8
Silver-Russell syndrome	TUG1	9
Silver-Russell syndrome	PVT1	10
Silver-Russell syndrome	MIR17HG	11
Silver-Russell syndrome	SNHG1	12
Silver-Russell syndrome	HCG18	13
Silver-Russell syndrome	MIAT	14
Silver-Russell syndrome	AC009133.12	15
nephroblastoma	MALAT1	1
nephroblastoma	HOTAIR	2
nephroblastoma	PVT1	3
nephroblastoma	XIST	4
nephroblastoma	TUG1	5
nephroblastoma	GAS5	6
nephroblastoma	UCA1	7
nephroblastoma	MIR17HG	8
nephroblastoma	NEAT1	9
nephroblastoma	MIAT	10
nephroblastoma	KCNQ1OT1	11
nephroblastoma	HOTTIP	12
nephroblastoma	DLEU2	13
nephroblastoma	CRNDE	14
nephroblastoma	SPRY4-IT1	15
esophagus adenocarcinoma	H19	1
esophagus adenocarcinoma	HOTAIR	2
esophagus adenocarcinoma	CDKN2B-AS1	3
esophagus adenocarcinoma	MALAT1	4
esophagus adenocarcinoma	SPRY4-IT1	5
esophagus adenocarcinoma	SOX2-OT	6
esophagus adenocarcinoma	HOTTIP	7
esophagus adenocarcinoma	MEG3	8
esophagus adenocarcinoma	PVT1	9
esophagus adenocarcinoma	TUG1	10
esophagus adenocarcinoma	UCA1	11
esophagus adenocarcinoma	LINC00675	12
esophagus adenocarcinoma	NEAT1	13
esophagus adenocarcinoma	GAS5	14
esophagus adenocarcinoma	CCAT2	15
laryngeal squamous cell carcinoma	GAS5	1
laryngeal squamous cell carcinoma	MEG3	2
laryngeal squamous cell carcinoma	PVT1	3
laryngeal squamous cell carcinoma	TUG1	4
laryngeal squamous cell carcinoma	MIR17HG	5
laryngeal squamous cell carcinoma	XIST	6
laryngeal squamous cell carcinoma	SNHG1	7
laryngeal squamous cell carcinoma	HCG18	8
laryngeal squamous cell carcinoma	KCNQ1OT1	9
laryngeal squamous cell carcinoma	DLEU2	10
laryngeal squamous cell carcinoma	SNHG12	11
laryngeal squamous cell carcinoma	NORAD	12
laryngeal squamous cell carcinoma	SNHG7	13
laryngeal squamous cell carcinoma	UCA1	14
laryngeal squamous cell carcinoma	OIP5-AS1	15
oral squamous cell carcinoma	BCYRN1	1
oral squamous cell carcinoma	H19	2
oral squamous cell carcinoma	PVT1	3
oral squamous cell carcinoma	GAS5	4
oral squamous cell carcinoma	CDKN2B-AS1	5
oral squamous cell carcinoma	TUG1	6
oral squamous cell carcinoma	MIR17HG	7
oral squamous cell carcinoma	HOTTIP	8
oral squamous cell carcinoma	XIST	9
oral squamous cell carcinoma	FAM3D-AS1	10
oral squamous cell carcinoma	SNHG1	11
oral squamous cell carcinoma	DLEU2	12
oral squamous cell carcinoma	MIAT	13
oral squamous cell carcinoma	SNHG12	14
oral squamous cell carcinoma	HCG18	15
pancreatic cancer	CDKN2B-AS1	1
pancreatic cancer	NEAT1	2
pancreatic cancer	TUG1	3
pancreatic cancer	SPRY4-IT1	4
pancreatic cancer	BANCR	5
pancreatic cancer	XIST	6
pancreatic cancer	CRNDE	7
pancreatic cancer	DANCR	8
pancreatic cancer	WT1-AS	9
pancreatic cancer	DLEU2	10
pancreatic cancer	SNHG1	11
pancreatic cancer	MIR155HG	12
pancreatic cancer	KCNQ1OT1	13
pancreatic cancer	ZFAS1	14
pancreatic cancer	HOTAIRM1	15
rheumatoid arthritis	GAS5	1
rheumatoid arthritis	MALAT1	2
rheumatoid arthritis	MIR17HG	3
rheumatoid arthritis	DANCR	4
rheumatoid arthritis	TUG1	5
rheumatoid arthritis	NEAT1	6
rheumatoid arthritis	PVT1	7
rheumatoid arthritis	MEG3	8
rheumatoid arthritis	CDKN2B-AS1	9
rheumatoid arthritis	XIST	10
rheumatoid arthritis	SNHG1	11
rheumatoid arthritis	DLEU2	12
rheumatoid arthritis	SNHG12	13
rheumatoid arthritis	HCG18	14
rheumatoid arthritis	CRNDE	15
lung small cell carcinoma	H19	1
lung small cell carcinoma	GAS5	2
lung small cell carcinoma	MEG3	3
lung small cell carcinoma	NEAT1	4
lung small cell carcinoma	CDKN2B-AS1	5
lung small cell carcinoma	PVT1	6
lung small cell carcinoma	TUG1	7
lung small cell carcinoma	XIST	8
lung small cell carcinoma	UCA1	9
lung small cell carcinoma	SNHG1	10
lung small cell carcinoma	MIR155HG	11
lung small cell carcinoma	HOTTIP	12
lung small cell carcinoma	DLEU2	13
lung small cell carcinoma	HCG18	14
lung small cell carcinoma	SNHG12	15
multiple sclerosis	MALAT1	1
multiple sclerosis	ATXN8OS	2
multiple sclerosis	XIST	3
multiple sclerosis	PVT1	4
multiple sclerosis	CDKN2B-AS1	5
multiple sclerosis	GAS5	6
multiple sclerosis	MEG3	7
multiple sclerosis	HOTAIR	8
multiple sclerosis	H19	9
multiple sclerosis	MIR17HG	10
multiple sclerosis	SNHG1	11
multiple sclerosis	SOX2-OT	12
multiple sclerosis	DLEU2	13
multiple sclerosis	HAR1A	14
multiple sclerosis	HCG18	15
type 1 diabetes mellitus	H19	1
type 1 diabetes mellitus	HYMAI	2
type 1 diabetes mellitus	MALAT1	3
type 1 diabetes mellitus	CDKN2B-AS1	4
type 1 diabetes mellitus	KCNQ1OT1	5
type 1 diabetes mellitus	GAS5	6
type 1 diabetes mellitus	HOTAIR	7
type 1 diabetes mellitus	TUG1	8
type 1 diabetes mellitus	NEAT1	9
type 1 diabetes mellitus	LINC00271	10
type 1 diabetes mellitus	SNHG11	11
type 1 diabetes mellitus	PCA3	12
type 1 diabetes mellitus	PCGEM1	13
type 1 diabetes mellitus	MIR17HG	14
type 1 diabetes mellitus	MIAT	15
Parkinson's disease	TUG1	1
Parkinson's disease	GAS5	2
Parkinson's disease	CDKN2B-AS1	3
Parkinson's disease	MEG3	4
Parkinson's disease	PVT1	5
Parkinson's disease	KCNQ1OT1	6
Parkinson's disease	MIR17HG	7
Parkinson's disease	HCG18	8
Parkinson's disease	IFNG-AS1	9
Parkinson's disease	OIP5-AS1	10
Parkinson's disease	NORAD	11
Parkinson's disease	DLEU2	12
Parkinson's disease	SOX2-OT	13
Parkinson's disease	SNHG12	14
Parkinson's disease	FGD5-AS1	15
Duchenne muscular dystrophy	PVT1	1
Duchenne muscular dystrophy	H19	2
Duchenne muscular dystrophy	CDKN2B-AS1	3
Duchenne muscular dystrophy	KB-1440D3.13	4
Duchenne muscular dystrophy	MIR133A1HG	5
Duchenne muscular dystrophy	RNF139-AS1	6
Duchenne muscular dystrophy	XXbac-BPGBPG55C20.2	7
Duchenne muscular dystrophy	LINC01389	8
Duchenne muscular dystrophy	SVIL-AS1	9
Duchenne muscular dystrophy	SNHG4	10
Duchenne muscular dystrophy	AC012442.5	11
Duchenne muscular dystrophy	RP13-942N8.1	12
Duchenne muscular dystrophy	RP11-193F5.1	13
Duchenne muscular dystrophy	RP11-361L15.4	14
Duchenne muscular dystrophy	XIST	15
gallbladder cancer	RP11-546K22.3	1
gallbladder cancer	FLJ37035	2
gallbladder cancer	RP11-148K1.12	3
gallbladder cancer	BANCR	4
gallbladder cancer	SPRY4-IT1	5
gallbladder cancer	PVT1	6
gallbladder cancer	NEAT1	7
gallbladder cancer	CPS1-IT1	8
gallbladder cancer	GAS5	9
gallbladder cancer	TUG1	10
gallbladder cancer	PRR34-AS1	11
gallbladder cancer	LINC01220	12
gallbladder cancer	MIR17HG	13
gallbladder cancer	LINC02092	14
gallbladder cancer	LINC01816	15
amyotrophic lateral sclerosis type 10	H19	1
amyotrophic lateral sclerosis type 10	HOTAIR	2
amyotrophic lateral sclerosis type 10	GAS5	3
amyotrophic lateral sclerosis type 10	PVT1	4
amyotrophic lateral sclerosis type 10	XIST	5
amyotrophic lateral sclerosis type 10	TUG1	6
amyotrophic lateral sclerosis type 10	MEG3	7
amyotrophic lateral sclerosis type 10	SNHG1	8
amyotrophic lateral sclerosis type 10	CDKN2B-AS1	9
amyotrophic lateral sclerosis type 10	MIR17HG	10
amyotrophic lateral sclerosis type 10	ATXN8OS	11
amyotrophic lateral sclerosis type 10	HCG18	12
amyotrophic lateral sclerosis type 10	OIP5-AS1	13
amyotrophic lateral sclerosis type 10	DLEU2	14
amyotrophic lateral sclerosis type 10	SNHG12	15
acute myeloid leukemia	H19	1
acute myeloid leukemia	MALAT1	2
acute myeloid leukemia	MIR17HG	3
acute myeloid leukemia	GAS5	4
acute myeloid leukemia	TUG1	5
acute myeloid leukemia	DLEU2	6
acute myeloid leukemia	MIR99AHG	7
acute myeloid leukemia	MIR155HG	8
acute myeloid leukemia	HOTTIP	9
acute myeloid leukemia	CRNDE	10
acute myeloid leukemia	HULC	11
acute myeloid leukemia	MIAT	12
acute myeloid leukemia	DANCR	13
acute myeloid leukemia	ZFAS1	14
acute myeloid leukemia	CASC2	15
chronic myeloid leukemia	MALAT1	1
chronic myeloid leukemia	HOTAIR	2
chronic myeloid leukemia	CDKN2B-AS1	3
chronic myeloid leukemia	PVT1	4
chronic myeloid leukemia	NEAT1	5
chronic myeloid leukemia	MIR17HG	6
chronic myeloid leukemia	GAS5	7
chronic myeloid leukemia	TUG1	8
chronic myeloid leukemia	DLEU2	9
chronic myeloid leukemia	KCNQ1OT1	10
chronic myeloid leukemia	MIAT	11
chronic myeloid leukemia	WT1-AS	12
chronic myeloid leukemia	MIR99AHG	13
chronic myeloid leukemia	HOTTIP	14
chronic myeloid leukemia	UCA1	15
myelodysplastic syndrome	HOTAIR	1
myelodysplastic syndrome	H19	2
myelodysplastic syndrome	MALAT1	3
myelodysplastic syndrome	CDKN2B-AS1	4
myelodysplastic syndrome	PVT1	5
myelodysplastic syndrome	TUG1	6
myelodysplastic syndrome	GAS5	7
myelodysplastic syndrome	MIR17HG	8
myelodysplastic syndrome	WT1-AS	9
myelodysplastic syndrome	NEAT1	10
myelodysplastic syndrome	DLEU2	11
myelodysplastic syndrome	UCA1	12
myelodysplastic syndrome	MIAT	13
myelodysplastic syndrome	MIR99AHG	14
myelodysplastic syndrome	CCDC26	15
chronic lymphocytic leukemia	H19	1
chronic lymphocytic leukemia	HOTAIR	2
chronic lymphocytic leukemia	CDKN2B-AS1	3
chronic lymphocytic leukemia	MEG3	4
chronic lymphocytic leukemia	MALAT1	5
chronic lymphocytic leukemia	PVT1	6
chronic lymphocytic leukemia	GAS5	7
chronic lymphocytic leukemia	TUG1	8
chronic lymphocytic leukemia	MIR99AHG	9
chronic lymphocytic leukemia	HOTAIRM1	10
chronic lymphocytic leukemia	WT1-AS	11
chronic lymphocytic leukemia	UCA1	12
chronic lymphocytic leukemia	SNHG5	13
chronic lymphocytic leukemia	CCDC26	14
chronic lymphocytic leukemia	DANCR	15
papillary thyroid carcinoma	FENDRR	1
papillary thyroid carcinoma	TUG1	2
papillary thyroid carcinoma	CRNDE	3
papillary thyroid carcinoma	H19	4
papillary thyroid carcinoma	RP11-103B5.4	5
papillary thyroid carcinoma	PVT1	6
papillary thyroid carcinoma	CDKN2B-AS1	7
papillary thyroid carcinoma	RP4-724E13.2	8
papillary thyroid carcinoma	FLJ37035	9
papillary thyroid carcinoma	AL450992.2	10
papillary thyroid carcinoma	GAS5	11
papillary thyroid carcinoma	MIR17HG	12
papillary thyroid carcinoma	RP11-546K22.3	13
papillary thyroid carcinoma	RP11-4O1.2	14
papillary thyroid carcinoma	UCA1	15
amyotrophic lateral sclerosis	H19	1
amyotrophic lateral sclerosis	HOTAIR	2
amyotrophic lateral sclerosis	GAS5	3
amyotrophic lateral sclerosis	PVT1	4
amyotrophic lateral sclerosis	XIST	5
amyotrophic lateral sclerosis	TUG1	6
amyotrophic lateral sclerosis	MEG3	7
amyotrophic lateral sclerosis	SNHG1	8
amyotrophic lateral sclerosis	CDKN2B-AS1	9
amyotrophic lateral sclerosis	MIR17HG	10
amyotrophic lateral sclerosis	ATXN8OS	11
amyotrophic lateral sclerosis	HCG18	12
amyotrophic lateral sclerosis	OIP5-AS1	13
amyotrophic lateral sclerosis	DLEU2	14
amyotrophic lateral sclerosis	SNHG12	15
Burkitt lymphoma	RP11-546K22.3	1
Burkitt lymphoma	FLJ37035	2
Burkitt lymphoma	RP11-148K1.12	3
Burkitt lymphoma	HOTAIR	4
Burkitt lymphoma	MIR17HG	5
Burkitt lymphoma	MALAT1	6
Burkitt lymphoma	GAS5	7
Burkitt lymphoma	H19	8
Burkitt lymphoma	MEG3	9
Burkitt lymphoma	TUG1	10
Burkitt lymphoma	DLEU2	11
Burkitt lymphoma	NEAT1	12
Burkitt lymphoma	CDKN2B-AS1	13
Burkitt lymphoma	MIR99AHG	14
Burkitt lymphoma	HOTAIRM1	15
viral infectious disease	NEAT1	1
viral infectious disease	MALAT1	2
viral infectious disease	H19	3
viral infectious disease	XIST	4
viral infectious disease	CDKN2B-AS1	5
viral infectious disease	HOTAIR	6
viral infectious disease	TUG1	7
viral infectious disease	PVT1	8
viral infectious disease	MEG3	9
viral infectious disease	KCNQ1OT1	10
viral infectious disease	SNHG1	11
viral infectious disease	FLJ12825	12
viral infectious disease	MIR155HG	13
viral infectious disease	DANCR	14
viral infectious disease	SNHG12	15
tongue squamous cell carcinoma	HOTAIR	1
tongue squamous cell carcinoma	BCYRN1	2
tongue squamous cell carcinoma	H19	3
tongue squamous cell carcinoma	NEAT1	4
tongue squamous cell carcinoma	CDKN2B-AS1	5
tongue squamous cell carcinoma	PVT1	6
tongue squamous cell carcinoma	GAS5	7
tongue squamous cell carcinoma	TUG1	8
tongue squamous cell carcinoma	XIST	9
tongue squamous cell carcinoma	MIR17HG	10
tongue squamous cell carcinoma	CCAT2	11
tongue squamous cell carcinoma	DANCR	12
tongue squamous cell carcinoma	MIAT	13
tongue squamous cell carcinoma	AFAP1-AS1	14
tongue squamous cell carcinoma	SNHG1	15
lung squamous cell carcinoma	PRR34-AS1	1
lung squamous cell carcinoma	LINC01220	2
lung squamous cell carcinoma	RP11-356J5.12	3
lung squamous cell carcinoma	AC083843.4	4
lung squamous cell carcinoma	RP11-104L21.2	5
lung squamous cell carcinoma	RP11-333I13.1	6
lung squamous cell carcinoma	HOTAIR	7
lung squamous cell carcinoma	LINC02185	8
lung squamous cell carcinoma	LINC01816	9
lung squamous cell carcinoma	MALAT1	10
lung squamous cell carcinoma	RP11-706P11.2	11
lung squamous cell carcinoma	H19	12
lung squamous cell carcinoma	CDKN2B-AS1	13
lung squamous cell carcinoma	RP11-195C7.1	14
lung squamous cell carcinoma	RP11-318A15.8	15
head and neck squamous cell carcinoma	H19	1
head and neck squamous cell carcinoma	CDKN2B-AS1	2
head and neck squamous cell carcinoma	NEAT1	3
head and neck squamous cell carcinoma	PVT1	4
head and neck squamous cell carcinoma	TUG1	5
head and neck squamous cell carcinoma	GAS5	6
head and neck squamous cell carcinoma	MIR17HG	7
head and neck squamous cell carcinoma	BCYRN1	8
head and neck squamous cell carcinoma	XIST	9
head and neck squamous cell carcinoma	MIAT	10
head and neck squamous cell carcinoma	AFAP1-AS1	11
head and neck squamous cell carcinoma	DANCR	12
head and neck squamous cell carcinoma	KCNQ1OT1	13
head and neck squamous cell carcinoma	WT1-AS	14
head and neck squamous cell carcinoma	SNHG1	15
renal cell carcinoma	CDKN2B-AS1	1
renal cell carcinoma	XIST	2
renal cell carcinoma	NEAT1	3
renal cell carcinoma	MIR17HG	4
renal cell carcinoma	HOTTIP	5
renal cell carcinoma	WT1-AS	6
renal cell carcinoma	SNHG1	7
renal cell carcinoma	LINC01816	8
renal cell carcinoma	DLEU2	9
renal cell carcinoma	DANCR	10
renal cell carcinoma	CCAT2	11
renal cell carcinoma	SNHG5	12
renal cell carcinoma	SNHG12	13
renal cell carcinoma	ZFAS1	14
renal cell carcinoma	PRR34-AS1	15
polycystic ovary syndrome	H19	1
polycystic ovary syndrome	DANCR	2
polycystic ovary syndrome	LINC00474	3
polycystic ovary syndrome	RP1-161P9.5	4
polycystic ovary syndrome	CDKN2B-AS1	5
polycystic ovary syndrome	ZNF30-AS1	6
polycystic ovary syndrome	RP11-794G24.1	7
polycystic ovary syndrome	LINC00837	8
polycystic ovary syndrome	RP11-672L10.2	9
polycystic ovary syndrome	ADIPOQ-AS1	10
polycystic ovary syndrome	RP11-680F20.11	11
polycystic ovary syndrome	RP1-269M15.3	12
polycystic ovary syndrome	RP3-395M20.3	13
polycystic ovary syndrome	RP4-683L5.1	14
polycystic ovary syndrome	RP11-168P13.1	15
multiple myeloma	H19	1
multiple myeloma	CDKN2B-AS1	2
multiple myeloma	NEAT1	3
multiple myeloma	DLEU2	4
multiple myeloma	MIR155HG	5
multiple myeloma	XIST	6
multiple myeloma	WT1-AS	7
multiple myeloma	UCA1	8
multiple myeloma	MIR99AHG	9
multiple myeloma	SNHG1	10
multiple myeloma	HOTAIRM1	11
multiple myeloma	HULC	12
multiple myeloma	SNHG12	13
multiple myeloma	SNHG5	14
multiple myeloma	MIAT	15
renal carcinoma	H19	1
renal carcinoma	CDKN2B-AS1	2
renal carcinoma	XIST	3
renal carcinoma	NEAT1	4
renal carcinoma	MIR17HG	5
renal carcinoma	WT1-AS	6
renal carcinoma	SNHG1	7
renal carcinoma	HOTTIP	8
renal carcinoma	DLEU2	9
renal carcinoma	SNHG12	10
renal carcinoma	DANCR	11
renal carcinoma	SNHG5	12
renal carcinoma	HCG18	13
renal carcinoma	KCNQ1OT1	14
renal carcinoma	MIR155HG	15
acute myocardial infarction	H19	1
acute myocardial infarction	MEG3	2
acute myocardial infarction	HOTAIR	3
acute myocardial infarction	GAS5	4
acute myocardial infarction	ZFAT-AS1	5
acute myocardial infarction	NEAT1	6
acute myocardial infarction	MIR17HG	7
acute myocardial infarction	RP11-429P3.3	8
acute myocardial infarction	RP11-936I5.1	9
acute myocardial infarction	CTC-348L5.1	10
acute myocardial infarction	RP11-121G22.3	11
acute myocardial infarction	OSTM1-AS1	12
acute myocardial infarction	RP11-655C2.3	13
acute myocardial infarction	RP11-697E22.2	14
acute myocardial infarction	NEGR1-IT1	15
renal clear cell carcinoma	H19	1
renal clear cell carcinoma	HOTAIR	2
renal clear cell carcinoma	XIST	3
renal clear cell carcinoma	CDKN2B-AS1	4
renal clear cell carcinoma	PVT1	5
renal clear cell carcinoma	GAS5	6
renal clear cell carcinoma	TUG1	7
renal clear cell carcinoma	NEAT1	8
renal clear cell carcinoma	UCA1	9
renal clear cell carcinoma	WT1-AS	10
renal clear cell carcinoma	MIR17HG	11
renal clear cell carcinoma	HOTTIP	12
renal clear cell carcinoma	MIAT	13
renal clear cell carcinoma	SNHG1	14
renal clear cell carcinoma	CCAT2	15
esophageal cancer	MEG3	1
esophageal cancer	TUG1	2
esophageal cancer	GAS5	3
esophageal cancer	NEAT1	4
esophageal cancer	MIR17HG	5
esophageal cancer	AFAP1-AS1	6
esophageal cancer	HOTTIP	7
esophageal cancer	XIST	8
esophageal cancer	CCAT2	9
esophageal cancer	DANCR	10
esophageal cancer	KCNQ1OT1	11
esophageal cancer	CRNDE	12
esophageal cancer	SNHG1	13
esophageal cancer	DLEU2	14
esophageal cancer	ZFAS1	15
vulva squamous cell carcinoma	H19	1
vulva squamous cell carcinoma	HOTAIR	2
vulva squamous cell carcinoma	NEAT1	3
vulva squamous cell carcinoma	GAS5	4
vulva squamous cell carcinoma	CDKN2B-AS1	5
vulva squamous cell carcinoma	PVT1	6
vulva squamous cell carcinoma	TUG1	7
vulva squamous cell carcinoma	XIST	8
vulva squamous cell carcinoma	MIR17HG	9
vulva squamous cell carcinoma	MIAT	10
vulva squamous cell carcinoma	UCA1	11
vulva squamous cell carcinoma	SNHG1	12
vulva squamous cell carcinoma	KCNQ1OT1	13
vulva squamous cell carcinoma	SNHG12	14
vulva squamous cell carcinoma	HCG18	15
pancreatic ductal adenocarcinoma	MEG3	1
pancreatic ductal adenocarcinoma	NEAT1	2
pancreatic ductal adenocarcinoma	GAS5	3
pancreatic ductal adenocarcinoma	TUG1	4
pancreatic ductal adenocarcinoma	MIR17HG	5
pancreatic ductal adenocarcinoma	CDKN2B-AS1	6
pancreatic ductal adenocarcinoma	DANCR	7
pancreatic ductal adenocarcinoma	SNHG12	8
pancreatic ductal adenocarcinoma	XIST	9
pancreatic ductal adenocarcinoma	DLEU2	10
pancreatic ductal adenocarcinoma	SNHG1	11
pancreatic ductal adenocarcinoma	ZFAS1	12
pancreatic ductal adenocarcinoma	HCG18	13
pancreatic ductal adenocarcinoma	CASC2	14
pancreatic ductal adenocarcinoma	SNHG7	15
uveal melanoma	RP11-46I1.1	1
uveal melanoma	RP11-271C24.2	2
uveal melanoma	RP3-406P24.3	3
uveal melanoma	RP11-392O17.2	4
uveal melanoma	RP4-535B20.1	5
uveal melanoma	SPACA6P-AS	6
uveal melanoma	HOTAIR	7
uveal melanoma	H19	8
uveal melanoma	MIR17HG	9
uveal melanoma	BANCR	10
uveal melanoma	GAS5	11
uveal melanoma	NEAT1	12
uveal melanoma	TUG1	13
uveal melanoma	MIR155HG	14
uveal melanoma	CDKN2B-AS1	15
thyroid cancer	TUG1	1
thyroid cancer	FENDRR	2
thyroid cancer	CRNDE	3
thyroid cancer	GAS5	4
thyroid cancer	MIR17HG	5
thyroid cancer	UCA1	6
thyroid cancer	XIST	7
thyroid cancer	KCNQ1OT1	8
thyroid cancer	HOTTIP	9
thyroid cancer	SNHG1	10
thyroid cancer	DANCR	11
thyroid cancer	DLEU2	12
thyroid cancer	MIR155HG	13
thyroid cancer	SNHG12	14
thyroid cancer	MIAT	15
pneumonia	C20orf197	1
pneumonia	RP11-135F9.4	2
pneumonia	AP000240.9	3
pneumonia	RP11-168K11.2	4
pneumonia	AC016735.1	5
pneumonia	LINC01816	6
pneumonia	RP11-414H17.5	7
pneumonia	RP4-575N6.4	8
pneumonia	LINC01220	9
pneumonia	JHDM1D-AS1	10
pneumonia	HCP5	11
pneumonia	ALDH1L1-AS1	12
pneumonia	CH17-118O6.6	13
pneumonia	RP1-102K2.8	14
pneumonia	RP11-809O17.1	15
hypertension	HOTAIR	1
hypertension	NEAT1	2
hypertension	MIR17HG	3
hypertension	PVT1	4
hypertension	MEG3	5
hypertension	TUG1	6
hypertension	XIST	7
hypertension	KCNQ1OT1	8
hypertension	SNHG1	9
hypertension	HCG18	10
hypertension	SNHG12	11
hypertension	DANCR	12
hypertension	DLEU2	13
hypertension	NORAD	14
hypertension	OIP5-AS1	15
esophagus squamous cell carcinoma	MALAT1	1
esophagus squamous cell carcinoma	HNF1A-AS1	2
esophagus squamous cell carcinoma	MEG3	3
esophagus squamous cell carcinoma	AFAP1-AS1	4
esophagus squamous cell carcinoma	NEAT1	5
esophagus squamous cell carcinoma	PVT1	6
esophagus squamous cell carcinoma	UCA1	7
esophagus squamous cell carcinoma	GAS5	8
esophagus squamous cell carcinoma	MIR17HG	9
esophagus squamous cell carcinoma	ZFAS1	10
esophagus squamous cell carcinoma	XIST	11
esophagus squamous cell carcinoma	CCAT2	12
esophagus squamous cell carcinoma	HOTTIP	13
esophagus squamous cell carcinoma	RP11-478C19.2	14
esophagus squamous cell carcinoma	CCAT1	15
gastric cardia adenocarcinoma	MALAT1	1
gastric cardia adenocarcinoma	LINC02085	2
gastric cardia adenocarcinoma	MIR503HG	3
gastric cardia adenocarcinoma	NEAT1	4
gastric cardia adenocarcinoma	MEG3	5
gastric cardia adenocarcinoma	AC009264.1	6
gastric cardia adenocarcinoma	CARMN	7
gastric cardia adenocarcinoma	PPP1R26-AS1	8
gastric cardia adenocarcinoma	LINC00582	9
gastric cardia adenocarcinoma	LINC00635	10
gastric cardia adenocarcinoma	TUG1	11
gastric cardia adenocarcinoma	AC097382.5	12
gastric cardia adenocarcinoma	AC011998.1	13
gastric cardia adenocarcinoma	VWC2L-IT1	14
gastric cardia adenocarcinoma	LINC00632	15
Sjogren's syndrome	HCP5	1
Sjogren's syndrome	GAS5	2
Sjogren's syndrome	PVT1	3
Sjogren's syndrome	NEAT1	4
Sjogren's syndrome	H19	5
Sjogren's syndrome	CASC2	6
Sjogren's syndrome	TUG1	7
Sjogren's syndrome	MIR17HG	8
Sjogren's syndrome	SNHG7	9
Sjogren's syndrome	LINC01816	10
Sjogren's syndrome	HOTTIP	11
Sjogren's syndrome	LINC00589	12
Sjogren's syndrome	MIAT	13
Sjogren's syndrome	MALAT1	14
Sjogren's syndrome	DANCR	15
ankylosing spondylitis	ALDH1L1-AS1	1
ankylosing spondylitis	C20orf197	2
ankylosing spondylitis	JHDM1D-AS1	3
ankylosing spondylitis	RP11-168K11.2	4
ankylosing spondylitis	CTD-2235C13.3	5
ankylosing spondylitis	RP11-549B18.1	6
ankylosing spondylitis	AP000240.9	7
ankylosing spondylitis	CTD-2562J17.6	8
ankylosing spondylitis	LINC01816	9
ankylosing spondylitis	RP11-809O17.1	10
ankylosing spondylitis	RP11-104L21.2	11
ankylosing spondylitis	RP1-8B1.4	12
ankylosing spondylitis	RP11-446N19.1	13
ankylosing spondylitis	RP13-270P17.2	14
ankylosing spondylitis	RP11-632L2.2	15
acute promyelocytic leukemia	MALAT1	1
acute promyelocytic leukemia	MEG3	2
acute promyelocytic leukemia	HOTAIR	3
acute promyelocytic leukemia	H19	4
acute promyelocytic leukemia	GAS5	5
acute promyelocytic leukemia	CDKN2B-AS1	6
acute promyelocytic leukemia	DLEU2	7
acute promyelocytic leukemia	MIR17HG	8
acute promyelocytic leukemia	TUG1	9
acute promyelocytic leukemia	MIR99AHG	10
acute promyelocytic leukemia	MIR155HG	11
acute promyelocytic leukemia	UCA1	12
acute promyelocytic leukemia	CCDC26	13
acute promyelocytic leukemia	WT1-AS	14
acute promyelocytic leukemia	SNHG1	15
diffuse large B-cell lymphoma	MEG3	1
diffuse large B-cell lymphoma	MALAT1	2
diffuse large B-cell lymphoma	TUG1	3
diffuse large B-cell lymphoma	PVT1	4
diffuse large B-cell lymphoma	GAS5	5
diffuse large B-cell lymphoma	H19	6
diffuse large B-cell lymphoma	CDKN2B-AS1	7
diffuse large B-cell lymphoma	MIR155HG	8
diffuse large B-cell lymphoma	DLEU2	9
diffuse large B-cell lymphoma	NEAT1	10
diffuse large B-cell lymphoma	UCA1	11
diffuse large B-cell lymphoma	MIR99AHG	12
diffuse large B-cell lymphoma	WT1-AS	13
diffuse large B-cell lymphoma	CCDC26	14
diffuse large B-cell lymphoma	CRNDE	15
diabetic retinopathy	MEG3	1
diabetic retinopathy	CDKN2B-AS1	2
diabetic retinopathy	H19	3
diabetic retinopathy	NEAT1	4
diabetic retinopathy	HOTAIR	5
diabetic retinopathy	MIR17HG	6
diabetic retinopathy	GAS5	7
diabetic retinopathy	PVT1	8
diabetic retinopathy	XIST	9
diabetic retinopathy	TUG1	10
diabetic retinopathy	KCNQ1OT1	11
diabetic retinopathy	SNHG1	12
diabetic retinopathy	HCG18	13
diabetic retinopathy	DLEU2	14
diabetic retinopathy	SNHG12	15
retinoblastoma	FENDRR	1
retinoblastoma	TUG1	2
retinoblastoma	MALAT1	3
retinoblastoma	CRNDE	4
retinoblastoma	H19	5
retinoblastoma	HOTAIR	6
retinoblastoma	GAS5	7
retinoblastoma	PVT1	8
retinoblastoma	CDKN2B-AS1	9
retinoblastoma	NEAT1	10
retinoblastoma	MIAT	11
retinoblastoma	LINC-ROR	12
retinoblastoma	DLEU2	13
retinoblastoma	UCA1	14
retinoblastoma	DANCR	15
congenital heart disease	MALAT1	1
congenital heart disease	HOTAIR	2
congenital heart disease	KCNQ1OT1	3
congenital heart disease	NEAT1	4
congenital heart disease	MEG3	5
congenital heart disease	CDKN2B-AS1	6
congenital heart disease	GAS5	7
congenital heart disease	TUG1	8
congenital heart disease	MIR17HG	9
congenital heart disease	PVT1	10
congenital heart disease	HCG18	11
congenital heart disease	SNHG1	12
congenital heart disease	XIST	13
congenital heart disease	NORAD	14
congenital heart disease	AC009133.12	15
osteoarthritis	MALAT1	1
osteoarthritis	DANCR	2
osteoarthritis	CDKN2B-AS1	3
osteoarthritis	PVT1	4
osteoarthritis	TUG1	5
osteoarthritis	NEAT1	6
osteoarthritis	MIR17HG	7
osteoarthritis	MIR155HG	8
osteoarthritis	KCNQ1OT1	9
osteoarthritis	XIST	10
osteoarthritis	UCA1	11
osteoarthritis	HOTTIP	12
osteoarthritis	SNHG1	13
osteoarthritis	SNHG12	14
osteoarthritis	PCA3	15
gastric adenocarcinoma	FENDRR	1
gastric adenocarcinoma	TUG1	2
gastric adenocarcinoma	MALAT1	3
gastric adenocarcinoma	CRNDE	4
gastric adenocarcinoma	MEG3	5
gastric adenocarcinoma	GAS5	6
gastric adenocarcinoma	MIR17HG	7
gastric adenocarcinoma	PVT1	8
gastric adenocarcinoma	CDKN2B-AS1	9
gastric adenocarcinoma	XIST	10
gastric adenocarcinoma	LINC-ROR	11
gastric adenocarcinoma	SNHG1	12
gastric adenocarcinoma	MIR155HG	13
gastric adenocarcinoma	UCA1	14
gastric adenocarcinoma	CCAT1	15
degenerative disc disease	AC009303.2	1
degenerative disc disease	RP11-4O1.2	2
degenerative disc disease	CH17-118O6.6	3
degenerative disc disease	RPS6KA2-IT1	4
degenerative disc disease	LINC00884	5
degenerative disc disease	DANCR	6
degenerative disc disease	RP11-74D7.3	7
degenerative disc disease	AC079922.3	8
degenerative disc disease	RP11-10L7.1	9
degenerative disc disease	RP4-633O19__A.1	10
degenerative disc disease	RP1-122P22.2	11
degenerative disc disease	UCHL1-AS1	12
degenerative disc disease	RP11-116O18.3	13
degenerative disc disease	C20orf203	14
degenerative disc disease	RP11-274M17.3	15
hematologic cancer	SNHG1	1
hematologic cancer	DANCR	2
hematologic cancer	XIST	3
hematologic cancer	CRNDE	4
hematologic cancer	MIAT	5
hematologic cancer	SNHG12	6
hematologic cancer	ZFAS1	7
hematologic cancer	SNHG5	8
hematologic cancer	HOTTIP	9
hematologic cancer	HCG18	10
hematologic cancer	SNHG7	11
hematologic cancer	OLMALINC	12
hematologic cancer	LINC00339	13
hematologic cancer	CASC2	14
hematologic cancer	HCG11	15
astrocytoma	MALAT1	1
astrocytoma	NEAT1	2
astrocytoma	GAS5	3
astrocytoma	MEG3	4
astrocytoma	CDKN2B-AS1	5
astrocytoma	TUG1	6
astrocytoma	PVT1	7
astrocytoma	MIR17HG	8
astrocytoma	XIST	9
astrocytoma	KCNQ1OT1	10
astrocytoma	NORAD	11
astrocytoma	HCG18	12
astrocytoma	DANCR	13
astrocytoma	FGD5-AS1	14
astrocytoma	OIP5-AS1	15
human immunodeficiency virus infectious disease	GAS5	1
human immunodeficiency virus infectious disease	H19	2
human immunodeficiency virus infectious disease	MIR17HG	3
human immunodeficiency virus infectious disease	HOTAIR	4
human immunodeficiency virus infectious disease	XIST	5
human immunodeficiency virus infectious disease	PVT1	6
human immunodeficiency virus infectious disease	MEG3	7
human immunodeficiency virus infectious disease	TUG1	8
human immunodeficiency virus infectious disease	SNHG1	9
human immunodeficiency virus infectious disease	CDKN2B-AS1	10
human immunodeficiency virus infectious disease	KCNQ1OT1	11
human immunodeficiency virus infectious disease	HCG18	12
human immunodeficiency virus infectious disease	ATXN8OS	13
human immunodeficiency virus infectious disease	OIP5-AS1	14
human immunodeficiency virus infectious disease	NORAD	15
Hirschsprung's disease	H19	1
Hirschsprung's disease	MALAT1	2
Hirschsprung's disease	HOTAIR	3
Hirschsprung's disease	MEG3	4
Hirschsprung's disease	UCA1	5
Hirschsprung's disease	PVT1	6
Hirschsprung's disease	TUG1	7
Hirschsprung's disease	CDKN2B-AS1	8
Hirschsprung's disease	AFAP1-AS1	9
Hirschsprung's disease	LINC00319	10
Hirschsprung's disease	MIR17HG	11
Hirschsprung's disease	GAS5	12
Hirschsprung's disease	NEAT1	13
Hirschsprung's disease	RP11-1149O23.3	14
Hirschsprung's disease	FRMD6-AS1	15
bladder urothelial carcinoma	H19	1
bladder urothelial carcinoma	GAS5	2
bladder urothelial carcinoma	NEAT1	3
bladder urothelial carcinoma	MEG3	4
bladder urothelial carcinoma	CDKN2B-AS1	5
bladder urothelial carcinoma	PVT1	6
bladder urothelial carcinoma	MIR17HG	7
bladder urothelial carcinoma	XIST	8
bladder urothelial carcinoma	SNHG1	9
bladder urothelial carcinoma	UCA1	10
bladder urothelial carcinoma	HCG18	11
bladder urothelial carcinoma	OIP5-AS1	12
bladder urothelial carcinoma	DLEU2	13
bladder urothelial carcinoma	SNHG12	14
bladder urothelial carcinoma	HOTTIP	15
skin melanoma	CDKN2B-AS1	1
skin melanoma	HOTAIR	2
skin melanoma	MALAT1	3
skin melanoma	MEG3	4
skin melanoma	NEAT1	5
skin melanoma	GAS5	6
skin melanoma	TUG1	7
skin melanoma	PICSAR	8
skin melanoma	KCNQ1OT1	9
skin melanoma	PVT1	10
skin melanoma	SPRY4-IT1	11
skin melanoma	MIR17HG	12
skin melanoma	XIST	13
skin melanoma	BANCR	14
skin melanoma	CASC15	15
myeloid leukemia	MALAT1	1
myeloid leukemia	CDKN2B-AS1	2
myeloid leukemia	MIR17HG	3
myeloid leukemia	GAS5	4
myeloid leukemia	DLEU2	5
myeloid leukemia	TUG1	6
myeloid leukemia	MIR155HG	7
myeloid leukemia	CRNDE	8
myeloid leukemia	MIAT	9
myeloid leukemia	HOTTIP	10
myeloid leukemia	DANCR	11
myeloid leukemia	HULC	12
myeloid leukemia	SNHG1	13
myeloid leukemia	ZFAS1	14
myeloid leukemia	SNHG12	15
pleural cancer	MALAT1	1
pleural cancer	NEAT1	2
pleural cancer	HOTAIR	3
pleural cancer	MIR17HG	4
pleural cancer	H19	5
pleural cancer	TUG1	6
pleural cancer	MEG3	7
pleural cancer	CDKN2B-AS1	8
pleural cancer	SNHG1	9
pleural cancer	DLEU2	10
pleural cancer	SNHG12	11
pleural cancer	XIST	12
pleural cancer	SNHG5	13
pleural cancer	MIR155HG	14
pleural cancer	DANCR	15
myelofibrosis	H19	1
myelofibrosis	HOTAIR	2
myelofibrosis	PVT1	3
myelofibrosis	MALAT1	4
myelofibrosis	MIR17HG	5
myelofibrosis	TUG1	6
myelofibrosis	GAS5	7
myelofibrosis	DLEU2	8
myelofibrosis	NEAT1	9
myelofibrosis	MIAT	10
myelofibrosis	MIR99AHG	11
myelofibrosis	UCA1	12
myelofibrosis	CCDC26	13
myelofibrosis	MIR155HG	14
myelofibrosis	HOTAIRM1	15
endometrial carcinoma	MALAT1	1
endometrial carcinoma	H19	2
endometrial carcinoma	MEG3	3
endometrial carcinoma	PVT1	4
endometrial carcinoma	MIR17HG	5
endometrial carcinoma	NEAT1	6
endometrial carcinoma	TUG1	7
endometrial carcinoma	SNHG1	8
endometrial carcinoma	XIST	9
endometrial carcinoma	CASC2	10
endometrial carcinoma	UCA1	11
endometrial carcinoma	DLEU2	12
endometrial carcinoma	DANCR	13
endometrial carcinoma	SNHG7	14
endometrial carcinoma	HCG27	15
intrahepatic cholangiocarcinoma	MALAT1	1
intrahepatic cholangiocarcinoma	RP11-214O1.2	2
intrahepatic cholangiocarcinoma	SND1-IT1	3
intrahepatic cholangiocarcinoma	MIR17HG	4
intrahepatic cholangiocarcinoma	MIR210HG	5
intrahepatic cholangiocarcinoma	TUG1	6
intrahepatic cholangiocarcinoma	HCG27	7
intrahepatic cholangiocarcinoma	TP53TG1	8
intrahepatic cholangiocarcinoma	FLVCR1-AS1	9
intrahepatic cholangiocarcinoma	H19	10
intrahepatic cholangiocarcinoma	TTLL11-IT1	11
intrahepatic cholangiocarcinoma	RP11-1149O23.3	12
intrahepatic cholangiocarcinoma	PVT1	13
intrahepatic cholangiocarcinoma	ACAP2-IT1	14
intrahepatic cholangiocarcinoma	CASC2	15
Ewing sarcoma	MALAT1	1
Ewing sarcoma	HOTAIR	2
Ewing sarcoma	MEG3	3
Ewing sarcoma	HOTTIP	4
Ewing sarcoma	UCA1	5
Ewing sarcoma	MIR17HG	6
Ewing sarcoma	PVT1	7
Ewing sarcoma	TUG1	8
Ewing sarcoma	TUSC7	9
Ewing sarcoma	HULC	10
Ewing sarcoma	ZNF503-AS1	11
Ewing sarcoma	RP11-1094H24.4	12
Ewing sarcoma	GPC5-IT1	13
Ewing sarcoma	GAS5	14
Ewing sarcoma	RP11-480D4.1	15
malignant pleural mesothelioma	MALAT1	1
malignant pleural mesothelioma	NEAT1	2
malignant pleural mesothelioma	HOTAIR	3
malignant pleural mesothelioma	MIR17HG	4
malignant pleural mesothelioma	TUG1	5
malignant pleural mesothelioma	H19	6
malignant pleural mesothelioma	CDKN2B-AS1	7
malignant pleural mesothelioma	MEG3	8
malignant pleural mesothelioma	SNHG1	9
malignant pleural mesothelioma	DLEU2	10
malignant pleural mesothelioma	XIST	11
malignant pleural mesothelioma	SNHG12	12
malignant pleural mesothelioma	SNHG5	13
malignant pleural mesothelioma	DANCR	14
malignant pleural mesothelioma	JPX	15
gestational choriocarcinoma	MALAT1	1
gestational choriocarcinoma	HOTAIR	2
gestational choriocarcinoma	KCNQ1OT1	3
gestational choriocarcinoma	MEG3	4
gestational choriocarcinoma	NEAT1	5
gestational choriocarcinoma	GAS5	6
gestational choriocarcinoma	CDKN2B-AS1	7
gestational choriocarcinoma	TUG1	8
gestational choriocarcinoma	MIR17HG	9
gestational choriocarcinoma	PVT1	10
gestational choriocarcinoma	HCG18	11
gestational choriocarcinoma	XIST	12
gestational choriocarcinoma	SNHG1	13
gestational choriocarcinoma	SNHG12	14
gestational choriocarcinoma	NORAD	15
gastrointestinal stromal tumor	H19	1
gastrointestinal stromal tumor	MALAT1	2
gastrointestinal stromal tumor	CDKN2B-AS1	3
gastrointestinal stromal tumor	MEG3	4
gastrointestinal stromal tumor	GAS5	5
gastrointestinal stromal tumor	TUG1	6
gastrointestinal stromal tumor	NEAT1	7
gastrointestinal stromal tumor	PVT1	8
gastrointestinal stromal tumor	MIR17HG	9
gastrointestinal stromal tumor	UCA1	10
gastrointestinal stromal tumor	HOTTIP	11
gastrointestinal stromal tumor	XIST	12
gastrointestinal stromal tumor	HOXA11-AS	13
gastrointestinal stromal tumor	MIR155HG	14
gastrointestinal stromal tumor	AC016747.3	15
sarcoma	H19	1
sarcoma	MEG3	2
sarcoma	GAS5	3
sarcoma	NEAT1	4
sarcoma	TUG1	5
sarcoma	PVT1	6
sarcoma	MIR17HG	7
sarcoma	CDKN2B-AS1	8
sarcoma	UCA1	9
sarcoma	HOTTIP	10
sarcoma	XIST	11
sarcoma	SNHG1	12
sarcoma	HCG18	13
sarcoma	HULC	14
sarcoma	SNHG12	15
endometrial stromal sarcoma	H19	1
endometrial stromal sarcoma	HOTAIR	2
endometrial stromal sarcoma	NEAT1	3
endometrial stromal sarcoma	GAS5	4
endometrial stromal sarcoma	XIST	5
endometrial stromal sarcoma	MEG3	6
endometrial stromal sarcoma	CDKN2B-AS1	7
endometrial stromal sarcoma	PVT1	8
endometrial stromal sarcoma	TUG1	9
endometrial stromal sarcoma	MIR17HG	10
endometrial stromal sarcoma	SNHG1	11
endometrial stromal sarcoma	OIP5-AS1	12
endometrial stromal sarcoma	HCG18	13
endometrial stromal sarcoma	SNHG12	14
endometrial stromal sarcoma	KCNQ1OT1	15
fibrosarcoma	HOTAIR	1
fibrosarcoma	NEAT1	2
fibrosarcoma	H19	3
fibrosarcoma	GAS5	4
fibrosarcoma	XIST	5
fibrosarcoma	PVT1	6
fibrosarcoma	MEG3	7
fibrosarcoma	TUG1	8
fibrosarcoma	MIR17HG	9
fibrosarcoma	CDKN2B-AS1	10
fibrosarcoma	SNHG1	11
fibrosarcoma	OIP5-AS1	12
fibrosarcoma	HCG18	13
fibrosarcoma	KCNQ1OT1	14
fibrosarcoma	NORAD	15
phaeochromocytoma	H19	1
phaeochromocytoma	MALAT1	2
phaeochromocytoma	HOTAIR	3
phaeochromocytoma	MIAT	4
phaeochromocytoma	CDKN2B-AS1	5
phaeochromocytoma	PVT1	6
phaeochromocytoma	WT1-AS	7
phaeochromocytoma	TUG1	8
phaeochromocytoma	UCA1	9
phaeochromocytoma	GAS5	10
phaeochromocytoma	KCNQ1OT1	11
phaeochromocytoma	NEAT1	12
phaeochromocytoma	MIR17HG	13
phaeochromocytoma	HOTTIP	14
phaeochromocytoma	LINC00299	15
rhabdomyosarcoma	PCA3	1
rhabdomyosarcoma	MEG3	2
rhabdomyosarcoma	WT1-AS	3
rhabdomyosarcoma	MIAT	4
rhabdomyosarcoma	PVT1	5
rhabdomyosarcoma	CDKN2B-AS1	6
rhabdomyosarcoma	LINC00261	7
rhabdomyosarcoma	LINC01344	8
rhabdomyosarcoma	H19	9
rhabdomyosarcoma	EMX2OS	10
rhabdomyosarcoma	LINC00299	11
rhabdomyosarcoma	MIR99AHG	12
rhabdomyosarcoma	RP11-461O7.1	13
rhabdomyosarcoma	TUG1	14
rhabdomyosarcoma	EGOT	15
hepatoblastoma	HOTAIR	1
hepatoblastoma	MALAT1	2
hepatoblastoma	GAS5	3
hepatoblastoma	PVT1	4
hepatoblastoma	H19	5
hepatoblastoma	MEG3	6
hepatoblastoma	CDKN2B-AS1	7
hepatoblastoma	MIR17HG	8
hepatoblastoma	NEAT1	9
hepatoblastoma	XIST	10
hepatoblastoma	SNHG1	11
hepatoblastoma	UCA1	12
hepatoblastoma	HULC	13
hepatoblastoma	FENDRR	14
hepatoblastoma	DANCR	15
tongue cancer	MALAT1	1
tongue cancer	HOTAIR	2
tongue cancer	MEG3	3
tongue cancer	H19	4
tongue cancer	UCA1	5
tongue cancer	NEAT1	6
tongue cancer	CDKN2B-AS1	7
tongue cancer	HOTTIP	8
tongue cancer	CCAT2	9
tongue cancer	DISC2	10
tongue cancer	PVT1	11
tongue cancer	LINC00312	12
tongue cancer	SOX2-OT	13
tongue cancer	XIST	14
tongue cancer	TUG1	15
neurofibromatosis	MIR17HG	1
neurofibromatosis	H19	2
neurofibromatosis	MALAT1	3
neurofibromatosis	HOTAIR	4
neurofibromatosis	MEG3	5
neurofibromatosis	PVT1	6
neurofibromatosis	GAS5	7
neurofibromatosis	TUG1	8
neurofibromatosis	NEAT1	9
neurofibromatosis	MIAT	10
neurofibromatosis	CRNDE	11
neurofibromatosis	DLEU2	12
neurofibromatosis	SOX2-OT	13
neurofibromatosis	LINC00630	14
neurofibromatosis	MIR99AHG	15
ovarian serous carcinoma	H19	1
ovarian serous carcinoma	MALAT1	2
ovarian serous carcinoma	MEG3	3
ovarian serous carcinoma	GAS5	4
ovarian serous carcinoma	TUG1	5
ovarian serous carcinoma	MIR17HG	6
ovarian serous carcinoma	PVT1	7
ovarian serous carcinoma	NEAT1	8
ovarian serous carcinoma	UCA1	9
ovarian serous carcinoma	HOXA11-AS	10
ovarian serous carcinoma	CRNDE	11
ovarian serous carcinoma	XIST	12
ovarian serous carcinoma	SNHG12	13
ovarian serous carcinoma	DLEU2	14
ovarian serous carcinoma	HOTTIP	15
myeloid neoplasm	H19	1
myeloid neoplasm	NEAT1	2
myeloid neoplasm	MIR155HG	3
myeloid neoplasm	MIR99AHG	4
[truncated: 4,016 more rows]
